# Supplementary material for: Spatiotemporal Patterns and Predictability of Cyberattacks
Source: PLoS One. 2015 May 20;10(5):e0124472. doi: 10.1371/journal.pone.0124472 (PMC4439157; doi:10.1371/journal.pone.0124472)
Supplement: S1 Data — Each row is a tuple (a, b), which represents that IP address a was attacked at time b at some TCP port. Since our analysis treats an IP address as a whole, we do not distinguish the specific ports. For the purpose of protecting privacy, the honeypot IP addresses (i.e., the first column) were anonymized via a one-to-one mapping that also maintains their consecutiveness. (ZIP) [file pone.0124472.s001.zip]

Archive with 2 entries (2 files):
- readme.txt
- S1_Data.txt
