# Supplementary material for: Spatiotemporal Patterns and Predictability of Cyberattacks
Source: PLoS One. 2015 May 20;10(5):e0124472. doi: 10.1371/journal.pone.0124472 (PMC4439157; doi:10.1371/journal.pone.0124472)
Supplement: S1 Data — Each row is a tuple (a, b), which represents that IP address a was attacked at time b at some TCP port. Since our analysis treats an IP address as a whole, we do not distinguish the specific ports. For the purpose of protecting privacy, the honeypot IP addresses (i.e., the first column) were anonymized via a one-to-one mapping that also maintains their consecutiveness. (ZIP) [file pone.0124472.s001.zip › readme.txt]

column1: indexes of victim IPs
column2: the time of being attacked


The data set we analyzed was collected between 2/9/2011 and 2/25/2011 by a cyber instrument known as honeypot (see {http://www.honeynet.org}). The data set contains 491 honeypot IP addresses. The honeypot simulates vulnerable computer services corresponding to distinct TCP ports. Since there are no legitimate services associated with these IP addresses, the traffic arriving at these ports is widely deemed as attacks. The raw network traffic arriving at these ports was initially recorded as {\tt pcap} files. By using some standard pre-processing procedure, we reformulated the raw traffic into {\em flows}, which are the commonly accepted representation of cyber attacks. The pre-processing procedure uses two widely used parameters: the {\em flow timeout time} of 60 seconds, meaning that a flow expires after 60 seconds of no more packets arriving activities; the {\em flow lifetime} of 300 seconds, meaning that a flow expires after 300 seconds. The file S1_Data.txt has two columns. Each row is a tuple $(a,b)$, which represents that IP address $a$ was attacked at time $b$ at some TCP port. Since our analysis treats an IP address as a whole, we do not distinguish the specific ports. For the purpose of protecting privacy, the honeypot IP addresses (i.e., the first column) were anonymized via a one-to-one mapping that also maintains their consecutiveness.
